# Supplementary material for: Trends of hospital-based reporting of intracranial neoplasms in Nigeria from 1960 to 2024: A systematic review and pooled analysis of literatures
Source: Neurooncol Adv. 2025 Sep 2;7(1):vdaf195. doi: 10.1093/noajnl/vdaf195 (PMC12658747; doi:10.1093/noajnl/vdaf195)
Supplement: vdaf195_suppl_Supplementary_Figures_1-7 [file vdaf195_suppl_supplementary_figures_1-7.zip]

Archive with 8 entries (7 files):
- vdaf195_suppl_Supplementary_Figuress_1-7/
- vdaf195_suppl_Supplementary_Figuress_1-7/image_1.tiff
- vdaf195_suppl_Supplementary_Figuress_1-7/image_10.tiff
- vdaf195_suppl_Supplementary_Figuress_1-7/image_2.tiff
- vdaf195_suppl_Supplementary_Figuress_1-7/image_4.tiff
- vdaf195_suppl_Supplementary_Figuress_1-7/image_6.tiff
- vdaf195_suppl_Supplementary_Figuress_1-7/image_7.tiff
- vdaf195_suppl_Supplementary_Figuress_1-7/image_8.tiff
